# Supplementary material for: Identification of Downregulated MECR Gene in Parkinson’s Disease Through Integrated Transcriptomic Analysis and Validation
Source: Int J Mol Sci. 2025 Jan 10;26(2):550. doi: 10.3390/ijms26020550 (PMC11765974; doi:10.3390/ijms26020550)
Supplement: Supplementary file 1 [file ijms-26-00550-s001.zip]

Archive with 4 entries (4 files):
- Supplementary materials.pdf
- Video S1(M-03).webm
- Video S2(M-01).webm
- Video S3(M-02).webm
